# Supplementary material for: Oral Immunization with a Multivalent Epitope-Based Vaccine, Based on NAP, Urease, HSP60, and HpaA, Provides Therapeutic Effect on H. pylori Infection in Mongolian gerbils
Source: Front Cell Infect Microbiol. 2017 Aug 4;7:349. doi: 10.3389/fcimb.2017.00349 (PMC5543039; doi:10.3389/fcimb.2017.00349)
Supplement: Supplementary Data Sheet 1 — The predicted CD4+ T cell epitopes of UreB. The predicted CD4+ T cell epitopes with percentile rank ≤ 1 are considered high affinity and used as the candidate epitopes for vaccine design. [file DataSheet1.XLS]

## Sheet: The predicted CD4+ T cell epito
allele	seq_num	start	end	peptide	method	percentile_rank	comblib_core	comblib_score	comblib_rank	smm_align_core	smm_align_ic50	smm_align_rank	nn_align_core	nn_align_ic50	nn_align_rank	netmhciipan_core	netmhciipan_ic50	netmhciipan_rank	sturniolo_core	sturniolo_score	sturniolo_rank
HLA-DRB1*15:01	1	398	412	DNFRIKRYLSKYTIN	Consensus (smm/nn/sturniolo)	0.02	-	-	-	IKRYLSKYT	6	0.01	IKRYLSKYT	3.9	0.02	-	-	-	IKRYLSKYT	4.4	0.89
HLA-DRB1*15:01	1	397	411	NDNFRIKRYLSKYTI	Consensus (smm/nn/sturniolo)	0.03	-	-	-	IKRYLSKYT	6	0.01	IKRYLSKYT	4	0.03	-	-	-	IKRYLSKYT	4.4	0.89
HLA-DRB1*15:01	1	399	413	NFRIKRYLSKYTINP	Consensus (smm/nn/sturniolo)	0.03	-	-	-	IKRYLSKYT	6	0.01	IKRYLSKYT	4.1	0.03	-	-	-	IKRYLSKYT	4.4	0.89
HLA-DRB1*15:01	1	396	410	DNDNFRIKRYLSKYT	Consensus (smm/nn/sturniolo)	0.04	-	-	-	RIKRYLSKY	7	0.01	IKRYLSKYT	4.5	0.04	-	-	-	IKRYLSKYT	4.4	0.89
HLA-DRB1*07:01	1	435	449	VLWSPAFFGVKPNMI	Consensus (comb.lib./smm/nn)	0.04	FFGVKPNMI	4.16	15.32	VLWSPAFFG	11	0.04	FFGVKPNMI	2.3	0.02	-	-	-	-	-	-
HLA-DRB1*07:01	1	436	450	LWSPAFFGVKPNMII	Consensus (comb.lib./smm/nn)	0.04	FFGVKPNMI	4.16	15.32	FFGVKPNMI	10	0.04	FFGVKPNMI	2.3	0.02	-	-	-	-	-	-
HLA-DRB1*07:01	1	437	451	WSPAFFGVKPNMIIK	Consensus (comb.lib./smm/nn)	0.04	FFGVKPNMI	4.16	15.32	FFGVKPNMI	10	0.04	FFGVKPNMI	2.5	0.04	-	-	-	-	-	-
HLA-DRB1*15:01	1	400	414	FRIKRYLSKYTINPA	Consensus (smm/nn/sturniolo)	0.06	-	-	-	IKRYLSKYT	7	0.01	IKRYLSKYT	4.9	0.06	-	-	-	IKRYLSKYT	4.4	0.89
HLA-DRB3*01:01	1	524	538	KKDMQFNDTTAHIEV	Consensus (comb.lib./smm/nn)	0.06	QFNDTTAHI	0.01	0.01	QFNDTTAHI	726	0.06	QFNDTTAHI	52.9	2.91	-	-	-	-	-	-
HLA-DRB3*01:01	1	525	539	KDMQFNDTTAHIEVN	Consensus (comb.lib./smm/nn)	0.06	QFNDTTAHI	0.01	0.01	QFNDTTAHI	729	0.06	QFNDTTAHI	58.8	3.14	-	-	-	-	-	-
HLA-DQA1*04:01/DQB1*04:02	1	199	213	GNASNDASLADQIEA	Consensus (comb.lib./smm/nn)	0.07	ASNDASLAD	0.01	0.01	DASLADQIE	630	0.07	DASLADQIE	78.7	0.55	-	-	-	-	-	-
HLA-DRB3*01:01	1	522	536	ITKKDMQFNDTTAHI	Consensus (comb.lib./smm/nn)	0.07	QFNDTTAHI	0.01	0.01	ITKKDMQFN	742	0.07	QFNDTTAHI	68.1	3.48	-	-	-	-	-	-
HLA-DRB3*01:01	1	523	537	TKKDMQFNDTTAHIE	Consensus (comb.lib./smm/nn)	0.07	QFNDTTAHI	0.01	0.01	QFNDTTAHI	741	0.07	QFNDTTAHI	61.1	3.23	-	-	-	-	-	-
HLA-DRB3*01:01	1	526	540	DMQFNDTTAHIEVNP	Consensus (comb.lib./smm/nn)	0.07	QFNDTTAHI	0.01	0.01	QFNDTTAHI	746	0.07	QFNDTTAHI	135.3	5.42	-	-	-	-	-	-
HLA-DQA1*04:01/DQB1*04:02	1	200	214	NASNDASLADQIEAG	Consensus (comb.lib./smm/nn)	0.08	ASNDASLAD	0.01	0.01	DASLADQIE	652	0.08	DASLADQIE	98.4	0.83	-	-	-	-	-	-
HLA-DRB3*01:01	1	251	265	TLNEAGCVEDTMAAI	Consensus (comb.lib./smm/nn)	0.08	CVEDTMAAI	0.01	0.01	GCVEDTMAA	791	0.08	CVEDTMAAI	67.8	3.47	-	-	-	-	-	-
HLA-DRB3*01:01	1	252	266	LNEAGCVEDTMAAIA	Consensus (comb.lib./smm/nn)	0.08	CVEDTMAAI	0.01	0.01	CVEDTMAAI	792	0.08	CVEDTMAAI	61	3.22	-	-	-	-	-	-
HLA-DRB3*01:01	1	253	267	NEAGCVEDTMAAIAG	Consensus (comb.lib./smm/nn)	0.08	CVEDTMAAI	0.01	0.01	CVEDTMAAI	812	0.08	CVEDTMAAI	66.4	3.42	-	-	-	-	-	-
HLA-DRB3*01:01	1	254	268	EAGCVEDTMAAIAGR	Consensus (comb.lib./smm/nn)	0.08	CVEDTMAAI	0.01	0.01	CVEDTMAAI	818	0.08	CVEDTMAAI	70	3.55	-	-	-	-	-	-
HLA-DRB1*15:01	1	401	415	RIKRYLSKYTINPAI	Consensus (smm/nn/sturniolo)	0.08	-	-	-	IKRYLSKYT	19	0.07	IKRYLSKYT	5.4	0.08	-	-	-	IKRYLSKYT	4.4	0.89
HLA-DRB3*01:01	1	255	269	AGCVEDTMAAIAGRT	Consensus (comb.lib./smm/nn)	0.09	CVEDTMAAI	0.01	0.01	CVEDTMAAI	836	0.09	CVEDTMAAI	147.5	5.7	-	-	-	-	-	-
HLA-DQA1*04:01/DQB1*04:02	1	201	215	ASNDASLADQIEAGA	Consensus (comb.lib./smm/nn)	0.1	ASNDASLAD	0.01	0.01	DASLADQIE	712	0.1	DASLADQIE	113.8	1.07	-	-	-	-	-	-
HLA-DRB3*01:01	1	405	419	YLSKYTINPAIAHGI	Consensus (comb.lib./smm/nn)	0.11	YTINPAIAH	0.01	0.01	YTINPAIAH	904	0.11	YTINPAIAH	120.1	5.03	-	-	-	-	-	-
HLA-DRB3*01:01	1	406	420	LSKYTINPAIAHGIS	Consensus (comb.lib./smm/nn)	0.11	YTINPAIAH	0.01	0.01	YTINPAIAH	910	0.11	YTINPAIAH	127	5.21	-	-	-	-	-	-
HLA-DRB1*07:01	1	438	452	SPAFFGVKPNMIIKG	Consensus (comb.lib./smm/nn)	0.11	FFGVKPNMI	4.16	15.32	FFGVKPNMI	11	0.04	FFGVKPNMI	3.1	0.11	-	-	-	-	-	-
HLA-DRB5*01:01	1	490	504	NITFVSKAAYDKGIK	Consensus (smm/nn/sturniolo)	0.11	-	-	-	FVSKAAYDK	7	0.01	FVSKAAYDK	2.4	0.11	-	-	-	FVSKAAYDK	4.5	0.34
HLA-DQA1*04:01/DQB1*04:02	1	198	212	KGNASNDASLADQIE	Consensus (comb.lib./smm/nn)	0.12	ASNDASLAD	0.01	0.01	SNDASLADQ	771	0.12	DASLADQIE	186.3	2.28	-	-	-	-	-	-
HLA-DRB3*01:01	1	403	417	KRYLSKYTINPAIAH	Consensus (comb.lib./smm/nn)	0.12	YTINPAIAH	0.01	0.01	YLSKYTINP	945	0.12	YTINPAIAH	127.7	5.23	-	-	-	-	-	-
HLA-DRB3*01:01	1	407	421	SKYTINPAIAHGISE	Consensus (comb.lib./smm/nn)	0.12	YTINPAIAH	0.01	0.01	YTINPAIAH	940	0.12	YTINPAIAH	277.4	8.32	-	-	-	-	-	-
HLA-DRB3*01:01	1	404	418	RYLSKYTINPAIAHG	Consensus (comb.lib./smm/nn)	0.13	YTINPAIAH	0.01	0.01	YTINPAIAH	974	0.13	YTINPAIAH	138.2	5.48	-	-	-	-	-	-
HLA-DRB1*08:02	1	397	411	NDNFRIKRYLSKYTI	Consensus (smm/nn/sturniolo)	0.14	-	-	-	IKRYLSKYT	184	0.14	IKRYLSKYT	54.8	0.56	-	-	-	FRIKRYLSK	4	0.11
HLA-DRB3*01:01	1	453	467	GFIALSQMGDANASI	Consensus (comb.lib./smm/nn)	0.14	QMGDANASI	0.01	0.01	GFIALSQMG	992	0.14	QMGDANASI	1643.3	24.3	-	-	-	-	-	-
HLA-DRB1*08:02	1	396	410	DNDNFRIKRYLSKYT	Consensus (smm/nn/sturniolo)	0.15	-	-	-	NFRIKRYLS	187	0.15	IKRYLSKYT	76.9	1.01	-	-	-	FRIKRYLSK	4	0.11
HLA-DRB1*08:02	1	398	412	DNFRIKRYLSKYTIN	Consensus (smm/nn/sturniolo)	0.15	-	-	-	IKRYLSKYT	191	0.15	IKRYLSKYT	42.4	0.33	-	-	-	FRIKRYLSK	4	0.11
HLA-DRB1*08:02	1	400	414	FRIKRYLSKYTINPA	Consensus (smm/nn/sturniolo)	0.15	-	-	-	IKRYLSKYT	194	0.15	IKRYLSKYT	53.4	0.53	-	-	-	FRIKRYLSK	4	0.11
HLA-DRB3*01:01	1	454	468	FIALSQMGDANASIP	Consensus (comb.lib./smm/nn)	0.15	QMGDANASI	0.01	0.01	QMGDANASI	1014	0.15	QMGDANASI	1633.1	24.21	-	-	-	-	-	-
HLA-DRB3*01:01	1	455	469	IALSQMGDANASIPT	Consensus (comb.lib./smm/nn)	0.15	QMGDANASI	0.01	0.01	QMGDANASI	1015	0.15	QMGDANASI	1666.3	24.5	-	-	-	-	-	-
HLA-DRB3*01:01	1	456	470	ALSQMGDANASIPTP	Consensus (comb.lib./smm/nn)	0.15	QMGDANASI	0.01	0.01	QMGDANASI	1038	0.15	QMGDANASI	1793.7	25.66	-	-	-	-	-	-
HLA-DRB1*08:02	1	399	413	NFRIKRYLSKYTINP	Consensus (smm/nn/sturniolo)	0.16	-	-	-	IKRYLSKYT	196	0.16	IKRYLSKYT	37.8	0.24	-	-	-	FRIKRYLSK	4	0.11
HLA-DRB3*01:01	1	457	471	LSQMGDANASIPTPQ	Consensus (comb.lib./smm/nn)	0.17	QMGDANASI	0.01	0.01	QMGDANASI	1087	0.17	QMGDANASI	3979.7	42.19	-	-	-	-	-	-
HLA-DRB1*03:01	1	68	82	LIITNALIVDYTGIY	Consensus (smm/nn/sturniolo)	0.18	-	-	-	LIITNALIV	77	0.01	LIVDYTGIY	122.9	5.79	-	-	-	LIVDYTGIY	5.1	0.18
HLA-DRB1*03:01	1	69	83	IITNALIVDYTGIYK	Consensus (smm/nn/sturniolo)	0.18	-	-	-	LIVDYTGIY	76	0.01	LIVDYTGIY	57.4	3.2	-	-	-	LIVDYTGIY	5.1	0.18
HLA-DRB1*03:01	1	70	84	ITNALIVDYTGIYKA	Consensus (smm/nn/sturniolo)	0.18	-	-	-	LIVDYTGIY	76	0.01	LIVDYTGIY	31.5	1.84	-	-	-	LIVDYTGIY	5.1	0.18
HLA-DRB1*03:01	1	71	85	TNALIVDYTGIYKAD	Consensus (smm/nn/sturniolo)	0.18	-	-	-	LIVDYTGIY	75	0.01	LIVDYTGIY	21.4	1.24	-	-	-	LIVDYTGIY	5.1	0.18
HLA-DRB1*03:01	1	72	86	NALIVDYTGIYKADI	Consensus (smm/nn/sturniolo)	0.18	-	-	-	LIVDYTGIY	76	0.01	LIVDYTGIY	35.8	2.12	-	-	-	LIVDYTGIY	5.1	0.18
HLA-DRB1*03:01	1	73	87	ALIVDYTGIYKADIG	Consensus (smm/nn/sturniolo)	0.18	-	-	-	LIVDYTGIY	225	0.11	LIVDYTGIY	75.2	4	-	-	-	LIVDYTGIY	5.1	0.18
HLA-DRB1*03:01	1	74	88	LIVDYTGIYKADIGI	Consensus (smm/nn/sturniolo)	0.18	-	-	-	LIVDYTGIY	225	0.11	LIVDYTGIY	172.1	7.3	-	-	-	LIVDYTGIY	5.1	0.18
HLA-DRB5*01:01	1	491	505	ITFVSKAAYDKGIKE	Consensus (smm/nn/sturniolo)	0.18	-	-	-	FVSKAAYDK	7	0.01	FVSKAAYDK	2.7	0.18	-	-	-	FVSKAAYDK	4.5	0.34
HLA-DRB1*07:01	1	439	453	PAFFGVKPNMIIKGG	Consensus (comb.lib./smm/nn)	0.2	FFGVKPNMI	4.16	15.32	FFGVKPNMI	11	0.04	FFGVKPNMI	3.6	0.2	-	-	-	-	-	-
HLA-DRB5*01:01	1	489	503	ANITFVSKAAYDKGI	Consensus (smm/nn/sturniolo)	0.2	-	-	-	FVSKAAYDK	8	0.01	FVSKAAYDK	2.8	0.2	-	-	-	FVSKAAYDK	4.5	0.34
HLA-DRB1*07:01	1	143	157	QQIPTAFASGVTTMI	Consensus (comb.lib./smm/nn)	0.31	FASGVTTMI	172.57	37.73	IPTAFASGV	38	0.28	FASGVTTMI	4.2	0.31	-	-	-	-	-	-
HLA-DRB5*01:01	1	492	506	TFVSKAAYDKGIKEE	Consensus (smm/nn/sturniolo)	0.31	-	-	-	FVSKAAYDK	22	0.07	FVSKAAYDK	3.2	0.31	-	-	-	FVSKAAYDK	4.5	0.34
HLA-DRB5*01:01	1	487	501	YDANITFVSKAAYDK	Consensus (smm/nn/sturniolo)	0.34	-	-	-	YDANITFVS	8	0.01	FVSKAAYDK	3.8	0.48	-	-	-	FVSKAAYDK	4.5	0.34
HLA-DRB5*01:01	1	488	502	DANITFVSKAAYDKG	Consensus (smm/nn/sturniolo)	0.34	-	-	-	FVSKAAYDK	8	0.01	FVSKAAYDK	3.3	0.34	-	-	-	FVSKAAYDK	4.5	0.34
HLA-DRB5*01:01	1	493	507	FVSKAAYDKGIKEEL	Consensus (smm/nn/sturniolo)	0.34	-	-	-	FVSKAAYDK	23	0.07	FVSKAAYDK	4.1	0.57	-	-	-	FVSKAAYDK	4.5	0.34
HLA-DRB3*01:01	1	322	336	HHLDKSIKEDVQFAD	Consensus (comb.lib./smm/nn)	0.42	IKEDVQFAD	0.01	0.01	HHLDKSIKE	1641	0.42	IKEDVQFAD	402.8	10.35	-	-	-	-	-	-
HLA-DRB3*01:01	1	325	339	DKSIKEDVQFADSRI	Consensus (comb.lib./smm/nn)	0.42	IKEDVQFAD	0.01	0.01	IKEDVQFAD	1648	0.42	IKEDVQFAD	239.9	7.63	-	-	-	-	-	-
HLA-DRB3*01:01	1	326	340	KSIKEDVQFADSRIR	Consensus (comb.lib./smm/nn)	0.43	IKEDVQFAD	0.01	0.01	IKEDVQFAD	1652	0.43	IKEDVQFAD	455.4	11.12	-	-	-	-	-	-
HLA-DRB5*01:01	1	326	340	KSIKEDVQFADSRIR	Consensus (smm/nn/sturniolo)	0.43	-	-	-	EDVQFADSR	66	0.4	VQFADSRIR	77.5	13.2	-	-	-	VQFADSRIR	4.3	0.43
HLA-DRB5*01:01	1	327	341	SIKEDVQFADSRIRP	Consensus (smm/nn/sturniolo)	0.43	-	-	-	VQFADSRIR	69	0.42	VQFADSRIR	81.9	13.63	-	-	-	VQFADSRIR	4.3	0.43
HLA-DRB5*01:01	1	328	342	IKEDVQFADSRIRPQ	Consensus (smm/nn/sturniolo)	0.43	-	-	-	VQFADSRIR	67	0.41	VQFADSRIR	62.5	11.55	-	-	-	VQFADSRIR	4.3	0.43
HLA-DRB5*01:01	1	329	343	KEDVQFADSRIRPQT	Consensus (smm/nn/sturniolo)	0.43	-	-	-	VQFADSRIR	67	0.41	VQFADSRIR	56.5	10.81	-	-	-	VQFADSRIR	4.3	0.43
HLA-DRB5*01:01	1	330	344	EDVQFADSRIRPQTI	Consensus (smm/nn/sturniolo)	0.43	-	-	-	VQFADSRIR	69	0.42	VQFADSRIR	89.8	14.39	-	-	-	VQFADSRIR	4.3	0.43
HLA-DRB5*01:01	1	394	408	KGDNDNFRIKRYLSK	Consensus (smm/nn/sturniolo)	0.43	-	-	-	KGDNDNFRI	60	0.33	FRIKRYLSK	44.2	9.18	-	-	-	FRIKRYLSK	4.3	0.43
HLA-DRB5*01:01	1	395	409	GDNDNFRIKRYLSKY	Consensus (smm/nn/sturniolo)	0.43	-	-	-	FRIKRYLSK	59	0.32	FRIKRYLSK	36.6	8.01	-	-	-	FRIKRYLSK	4.3	0.43
HLA-DRB5*01:01	1	396	410	DNDNFRIKRYLSKYT	Consensus (smm/nn/sturniolo)	0.43	-	-	-	FRIKRYLSK	43	0.21	FRIKRYLSK	28.1	6.52	-	-	-	FRIKRYLSK	4.3	0.43
HLA-DRB5*01:01	1	397	411	NDNFRIKRYLSKYTI	Consensus (smm/nn/sturniolo)	0.43	-	-	-	FRIKRYLSK	40	0.19	FRIKRYLSK	22	5.32	-	-	-	FRIKRYLSK	4.3	0.43
HLA-DRB5*01:01	1	398	412	DNFRIKRYLSKYTIN	Consensus (smm/nn/sturniolo)	0.43	-	-	-	FRIKRYLSK	41	0.2	FRIKRYLSK	26.2	6.17	-	-	-	FRIKRYLSK	4.3	0.43
HLA-DRB1*07:01	1	440	454	AFFGVKPNMIIKGGF	Consensus (comb.lib./smm/nn)	0.43	FFGVKPNMI	4.16	15.32	FFGVKPNMI	32	0.21	FFGVKPNMI	4.7	0.43	-	-	-	-	-	-
HLA-DRB3*01:01	1	323	337	HLDKSIKEDVQFADS	Consensus (comb.lib./smm/nn)	0.44	IKEDVQFAD	0.01	0.01	IKEDVQFAD	1668	0.44	IKEDVQFAD	345.4	9.46	-	-	-	-	-	-
HLA-DRB3*01:01	1	324	338	LDKSIKEDVQFADSR	Consensus (comb.lib./smm/nn)	0.44	IKEDVQFAD	0.01	0.01	IKEDVQFAD	1680	0.44	IKEDVQFAD	319.3	9.02	-	-	-	-	-	-
HLA-DRB1*15:01	1	402	416	IKRYLSKYTINPAIA	Consensus (smm/nn/sturniolo)	0.44	-	-	-	IKRYLSKYT	21	0.09	IKRYLSKYT	10.3	0.44	-	-	-	IKRYLSKYT	4.4	0.89
HLA-DQA1*05:01/DQB1*02:01	1	177	191	RNLKWMLRAAEEYSM	Consensus (comb.lib./smm/nn)	0.47	LRAAEEYSM	1000000	80.2	WMLRAAEEY	282	0.47	WMLRAAEEY	42.5	0.4	-	-	-	-	-	-
HLA-DRB5*01:01	1	399	413	NFRIKRYLSKYTINP	Consensus (smm/nn/sturniolo)	0.48	-	-	-	IKRYLSKYT	76	0.48	FRIKRYLSK	30.7	6.99	-	-	-	FRIKRYLSK	4.3	0.43
HLA-DRB5*01:01	1	400	414	FRIKRYLSKYTINPA	Consensus (smm/nn/sturniolo)	0.48	-	-	-	IKRYLSKYT	77	0.48	FRIKRYLSK	48.3	9.76	-	-	-	FRIKRYLSK	4.3	0.43
HLA-DRB3*02:02	1	406	420	LSKYTINPAIAHGIS	NetMHCIIpan	0.49	-	-	-	-	-	-	-	-	-	YTINPAIAH	51.07	0.49	-	-	-
HLA-DRB1*09:01	1	146	160	PTAFASGVTTMIGGG	Consensus (comb.lib./smm/nn)	0.5	GVTTMIGGG	1000000	61.16	FASGVTTMI	114	0.39	FASGVTTMI	15.8	0.5	-	-	-	-	-	-
HLA-DRB3*02:02	1	405	419	YLSKYTINPAIAHGI	NetMHCIIpan	0.5	-	-	-	-	-	-	-	-	-	YTINPAIAH	51.65	0.5	-	-	-
HLA-DRB3*01:01	1	409	423	YTINPAIAHGISEYV	Consensus (comb.lib./smm/nn)	0.5	YTINPAIAH	0.01	0.01	YTINPAIAH	1802	0.5	YTINPAIAH	865.6	16.33	-	-	-	-	-	-
HLA-DRB1*09:01	1	145	159	IPTAFASGVTTMIGG	Consensus (comb.lib./smm/nn)	0.52	SGVTTMIGG	1000000	61.16	FASGVTTMI	113	0.38	FASGVTTMI	16.1	0.52	-	-	-	-	-	-
HLA-DQA1*05:01/DQB1*02:01	1	176	190	RRNLKWMLRAAEEYS	Consensus (comb.lib./smm/nn)	0.57	MLRAAEEYS	1000000	80.2	WMLRAAEEY	303	0.57	WMLRAAEEY	39.3	0.34	-	-	-	-	-	-
HLA-DRB1*09:01	1	3	17	KISRKEYVSMYGPTT	Consensus (comb.lib./smm/nn)	0.6	KISRKEYVS	0.01	0.01	KISRKEYVS	139	0.6	YVSMYGPTT	294.4	17.47	-	-	-	-	-	-
HLA-DRB4*01:01	1	135	149	THIHFISPQQIPTAF	Consensus (comb.lib./smm/nn)	0.6	IHFISPQQI	1.37	11.13	IHFISPQQI	32	0.11	IHFISPQQI	14.7	0.6	-	-	-	-	-	-
HLA-DRB5*01:01	1	437	451	WSPAFFGVKPNMIIK	Consensus (smm/nn/sturniolo)	0.6	-	-	-	FFGVKPNMI	84	0.53	FFGVKPNMI	4.2	0.6	-	-	-	FFGVKPNMI	4	0.62
HLA-DRB5*01:01	1	438	452	SPAFFGVKPNMIIKG	Consensus (smm/nn/sturniolo)	0.6	-	-	-	FFGVKPNMI	87	0.56	FFGVKPNMI	4.2	0.6	-	-	-	FFGVKPNMI	4	0.62
HLA-DRB1*11:01	1	397	411	NDNFRIKRYLSKYTI	Consensus (smm/nn/sturniolo)	0.61	-	-	-	FRIKRYLSK	54	0.03	FRIKRYLSK	6.9	0.61	-	-	-	FRIKRYLSK	3	0.62
HLA-DRB1*11:01	1	394	408	KGDNDNFRIKRYLSK	Consensus (smm/nn/sturniolo)	0.62	-	-	-	NFRIKRYLS	86	0.06	NFRIKRYLS	16.3	2.77	-	-	-	FRIKRYLSK	3	0.62
HLA-DRB1*11:01	1	395	409	GDNDNFRIKRYLSKY	Consensus (smm/nn/sturniolo)	0.62	-	-	-	NFRIKRYLS	86	0.06	NFRIKRYLS	10.7	1.48	-	-	-	FRIKRYLSK	3	0.62
HLA-DRB1*11:01	1	396	410	DNDNFRIKRYLSKYT	Consensus (smm/nn/sturniolo)	0.62	-	-	-	NFRIKRYLS	63	0.04	FRIKRYLSK	7.8	0.81	-	-	-	FRIKRYLSK	3	0.62
HLA-DRB1*11:01	1	398	412	DNFRIKRYLSKYTIN	Consensus (smm/nn/sturniolo)	0.62	-	-	-	FRIKRYLSK	63	0.04	FRIKRYLSK	8.2	0.9	-	-	-	FRIKRYLSK	3	0.62
HLA-DRB1*11:01	1	399	413	NFRIKRYLSKYTINP	Consensus (smm/nn/sturniolo)	0.62	-	-	-	IKRYLSKYT	90	0.06	FRIKRYLSK	9	1.08	-	-	-	FRIKRYLSK	3	0.62
HLA-DRB1*11:01	1	400	414	FRIKRYLSKYTINPA	Consensus (smm/nn/sturniolo)	0.62	-	-	-	IKRYLSKYT	93	0.07	KRYLSKYTI	12.2	1.83	-	-	-	FRIKRYLSK	3	0.62
HLA-DRB5*01:01	1	436	450	LWSPAFFGVKPNMII	Consensus (smm/nn/sturniolo)	0.62	-	-	-	FFGVKPNMI	88	0.57	FFGVKPNMI	5.6	1.04	-	-	-	FFGVKPNMI	4	0.62
HLA-DRB5*01:01	1	439	453	PAFFGVKPNMIIKGG	Consensus (smm/nn/sturniolo)	0.62	-	-	-	FFGVKPNMI	89	0.58	FFGVKPNMI	5.3	0.93	-	-	-	FFGVKPNMI	4	0.62
HLA-DRB1*07:01	1	144	158	QIPTAFASGVTTMIG	Consensus (comb.lib./smm/nn)	0.63	FASGVTTMI	172.57	37.73	FASGVTTMI	40	0.3	FASGVTTMI	5.6	0.63	-	-	-	-	-	-
HLA-DQA1*05:01/DQB1*02:01	1	178	192	NLKWMLRAAEEYSMN	Consensus (comb.lib./smm/nn)	0.64	RAAEEYSMN	1000000	80.2	WMLRAAEEY	295	0.53	WMLRAAEEY	53.7	0.64	-	-	-	-	-	-
HLA-DRB5*01:01	1	435	449	VLWSPAFFGVKPNMI	Consensus (smm/nn/sturniolo)	0.64	-	-	-	VLWSPAFFG	96	0.64	FFGVKPNMI	8	1.78	-	-	-	FFGVKPNMI	4	0.62
HLA-DRB1*07:01	1	441	455	FFGVKPNMIIKGGFI	Consensus (comb.lib./smm/nn)	0.66	FFGVKPNMI	4.16	15.32	FFGVKPNMI	33	0.22	FFGVKPNMI	5.7	0.66	-	-	-	-	-	-
HLA-DRB4*01:01	1	136	150	HIHFISPQQIPTAFA	Consensus (comb.lib./smm/nn)	0.67	IHFISPQQI	1.37	11.13	IHFISPQQI	81	0.35	IHFISPQQI	15.5	0.67	-	-	-	-	-	-
HLA-DQA1*05:01/DQB1*02:01	1	175	189	GRRNLKWMLRAAEEY	Consensus (comb.lib./smm/nn)	0.68	WMLRAAEEY	1000000	80.2	KWMLRAAEE	325	0.68	WMLRAAEEY	39.6	0.35	-	-	-	-	-	-
HLA-DPA1*01:03/DPB1*02:01	1	397	411	NDNFRIKRYLSKYTI	Consensus (comb.lib./smm/nn)	0.69	KRYLSKYTI	0.01	0.01	FRIKRYLSK	328	0.69	FRIKRYLSK	60.6	5.92	-	-	-	-	-	-
HLA-DRB3*01:01	1	527	541	MQFNDTTAHIEVNPE	Consensus (comb.lib./smm/nn)	0.69	QFNDTTAHI	0.01	0.01	QFNDTTAHI	2156	0.69	QFNDTTAHI	300	8.71	-	-	-	-	-	-
HLA-DRB1*04:01	1	6	20	RKEYVSMYGPTTGDK	Consensus (smm/nn/sturniolo)	0.7	-	-	-	YVSMYGPTT	63	0.46	YVSMYGPTT	16.8	0.7	-	-	-	YVSMYGPTT	-0.2	9.97
HLA-DRB1*04:01	1	352	366	DMGIFSITSSDSQAM	Consensus (smm/nn/sturniolo)	0.7	-	-	-	IFSITSSDS	83	0.7	IFSITSSDS	22.8	1.23	-	-	-	FSITSSDSQ	3.1	0.7
HLA-DRB1*04:01	1	353	367	MGIFSITSSDSQAMG	Consensus (smm/nn/sturniolo)	0.7	-	-	-	IFSITSSDS	82	0.68	IFSITSSDS	26.2	1.54	-	-	-	FSITSSDSQ	3.1	0.7
HLA-DRB3*01:01	1	408	422	KYTINPAIAHGISEY	Consensus (comb.lib./smm/nn)	0.7	YTINPAIAH	0.01	0.01	YTINPAIAH	2169	0.7	YTINPAIAH	638.5	13.58	-	-	-	-	-	-
HLA-DRB1*04:01	1	351	365	HDMGIFSITSSDSQA	Consensus (smm/nn/sturniolo)	0.74	-	-	-	IFSITSSDS	88	0.74	IFSITSSDS	30.3	1.93	-	-	-	FSITSSDSQ	3.1	0.7
HLA-DPA1*01:03/DPB1*02:01	1	398	412	DNFRIKRYLSKYTIN	Consensus (comb.lib./smm/nn)	0.74	KRYLSKYTI	0.01	0.01	FRIKRYLSK	341	0.74	FRIKRYLSK	65.5	6.25	-	-	-	-	-	-
HLA-DRB3*01:01	1	528	542	QFNDTTAHIEVNPET	Consensus (comb.lib./smm/nn)	0.74	QFNDTTAHI	0.01	0.01	QFNDTTAHI	2232	0.74	QFNDTTAHI	733.2	14.75	-	-	-	-	-	-
HLA-DRB1*12:01	1	65	79	ELDLIITNALIVDYT	smm	0.75	-	-	-	LIITNALIV	161	0.75	-	-	-	-	-	-	-	-	-
HLA-DRB1*12:01	1	64	78	EELDLIITNALIVDY	smm	0.76	-	-	-	LIITNALIV	162	0.76	-	-	-	-	-	-	-	-	-
HLA-DRB1*04:01	1	350	364	LHDMGIFSITSSDSQ	Consensus (smm/nn/sturniolo)	0.76	-	-	-	IFSITSSDS	90	0.76	IFSITSSDS	41.7	3.01	-	-	-	FSITSSDSQ	3.1	0.7
HLA-DRB1*03:01	1	539	553	NPETYHVFVDGKEVT	Consensus (smm/nn/sturniolo)	0.76	-	-	-	NPETYHVFV	308	0.18	VFVDGKEVT	108	5.3	-	-	-	VFVDGKEVT	4.2	0.76
HLA-DRB1*03:01	1	540	554	PETYHVFVDGKEVTS	Consensus (smm/nn/sturniolo)	0.76	-	-	-	VFVDGKEVT	308	0.18	VFVDGKEVT	49	2.82	-	-	-	VFVDGKEVT	4.2	0.76
HLA-DRB1*03:01	1	541	555	ETYHVFVDGKEVTSK	Consensus (smm/nn/sturniolo)	0.76	-	-	-	VFVDGKEVT	302	0.17	VFVDGKEVT	25.2	1.47	-	-	-	VFVDGKEVT	4.2	0.76
HLA-DRB1*03:01	1	542	556	TYHVFVDGKEVTSKP	Consensus (smm/nn/sturniolo)	0.76	-	-	-	VFVDGKEVT	317	0.19	VFVDGKEVT	20	1.15	-	-	-	VFVDGKEVT	4.2	0.76
HLA-DRB1*03:01	1	543	557	YHVFVDGKEVTSKPA	Consensus (smm/nn/sturniolo)	0.76	-	-	-	VFVDGKEVT	318	0.19	VFVDGKEVT	31.8	1.86	-	-	-	VFVDGKEVT	4.2	0.76
HLA-DRB4*01:01	1	137	151	IHFISPQQIPTAFAS	Consensus (comb.lib./smm/nn)	0.77	IHFISPQQI	1.37	11.13	IHFISPQQI	80	0.34	IHFISPQQI	16.8	0.77	-	-	-	-	-	-
HLA-DRB1*09:01	1	144	158	QIPTAFASGVTTMIG	Consensus (comb.lib./smm/nn)	0.77	ASGVTTMIG	1000000	61.16	FASGVTTMI	110	0.36	FASGVTTMI	19.7	0.77	-	-	-	-	-	-
HLA-DQA1*05:01/DQB1*02:01	1	179	193	LKWMLRAAEEYSMNL	Consensus (comb.lib./smm/nn)	0.78	AAEEYSMNL	1000000	80.2	WMLRAAEEY	305	0.58	WMLRAAEEY	60.1	0.78	-	-	-	-	-	-
HLA-DRB1*12:01	1	66	80	LDLIITNALIVDYTG	smm	0.8	-	-	-	LIITNALIV	166	0.8	-	-	-	-	-	-	-	-	-
HLA-DRB3*01:01	1	71	85	TNALIVDYTGIYKAD	Consensus (comb.lib./smm/nn)	0.81	ALIVDYTGI	49.7	23.12	LIVDYTGIY	93	0.01	LIVDYTGIY	13.7	0.81	-	-	-	-	-	-
HLA-DRB3*02:02	1	407	421	SKYTINPAIAHGISE	NetMHCIIpan	0.82	-	-	-	-	-	-	-	-	-	YTINPAIAH	68.05	0.82	-	-	-
HLA-DRB1*04:01	1	5	19	SRKEYVSMYGPTTGD	Consensus (smm/nn/sturniolo)	0.85	-	-	-	YVSMYGPTT	64	0.47	YVSMYGPTT	18.7	0.85	-	-	-	YVSMYGPTT	-0.2	9.97
HLA-DRB3*01:01	1	69	83	IITNALIVDYTGIYK	Consensus (comb.lib./smm/nn)	0.85	IITNALIVD	6.28	15.72	LIVDYTGIY	95	0.01	LIVDYTGIY	14.4	0.85	-	-	-	-	-	-
HLA-DRB3*01:01	1	70	84	ITNALIVDYTGIYKA	Consensus (comb.lib./smm/nn)	0.85	ALIVDYTGI	49.7	23.12	LIVDYTGIY	96	0.01	LIVDYTGIY	14.3	0.85	-	-	-	-	-	-
HLA-DRB1*04:01	1	4	18	ISRKEYVSMYGPTTG	Consensus (smm/nn/sturniolo)	0.86	-	-	-	YVSMYGPTT	64	0.47	YVSMYGPTT	18.8	0.86	-	-	-	YVSMYGPTT	-0.2	9.97
HLA-DRB3*01:01	1	68	82	LIITNALIVDYTGIY	Consensus (comb.lib./smm/nn)	0.87	IITNALIVD	6.28	15.72	LIITNALIV	94	0.01	LIVDYTGIY	14.7	0.87	-	-	-	-	-	-
HLA-DQA1*03:01/DQB1*03:02	1	20	34	KVRLGDTDLIAEVEH	Consensus (comb.lib./smm/nn)	0.88	DTDLIAEVE	1.47	20.23	DTDLIAEVE	126	0.03	DTDLIAEVE	99.9	0.88	-	-	-	-	-	-
HLA-DQA1*03:01/DQB1*03:02	1	21	35	VRLGDTDLIAEVEHD	Consensus (comb.lib./smm/nn)	0.89	DTDLIAEVE	1.47	20.23	DTDLIAEVE	102	0.02	DTDLIAEVE	100.7	0.89	-	-	-	-	-	-
HLA-DQA1*04:01/DQB1*04:02	1	175	189	GRRNLKWMLRAAEEY	Consensus (comb.lib./smm/nn)	0.89	WMLRAAEEY	462673	69.69	KWMLRAAEE	678	0.09	KWMLRAAEE	102.3	0.89	-	-	-	-	-	-
HLA-DRB1*09:01	1	147	161	TAFASGVTTMIGGGT	Consensus (comb.lib./smm/nn)	0.91	VTTMIGGGT	1000000	61.16	FASGVTTMI	110	0.36	FASGVTTMI	21.7	0.91	-	-	-	-	-	-
HLA-DQA1*05:01/DQB1*02:01	1	25	39	DTDLIAEVEHDYTIY	Consensus (comb.lib./smm/nn)	0.92	EVEHDYTIY	0.01	0.01	LIAEVEHDY	641	3.19	LIAEVEHDY	66.3	0.92	-	-	-	-	-	-
HLA-DRB3*02:02	1	404	418	RYLSKYTINPAIAHG	NetMHCIIpan	0.92	-	-	-	-	-	-	-	-	-	YTINPAIAH	72.01	0.92	-	-	-
HLA-DRB3*02:02	1	437	451	WSPAFFGVKPNMIIK	NetMHCIIpan	0.93	-	-	-	-	-	-	-	-	-	FFGVKPNMI	72.55	0.93	-	-	-
HLA-DRB4*01:01	1	134	148	DTHIHFISPQQIPTA	Consensus (comb.lib./smm/nn)	0.94	IHFISPQQI	1.37	11.13	IHFISPQQI	33	0.11	IHFISPQQI	18.8	0.94	-	-	-	-	-	-
HLA-DRB3*01:01	1	256	270	GCVEDTMAAIAGRTM	Consensus (comb.lib./smm/nn)	0.94	CVEDTMAAI	0.01	0.01	CVEDTMAAI	2542	0.94	CVEDTMAAI	339.8	9.36	-	-	-	-	-	-
HLA-DRB3*01:01	1	344	358	IAAEDTLHDMGIFSI	Consensus (comb.lib./smm/nn)	0.94	LHDMGIFSI	0.01	0.01	TLHDMGIFS	2538	0.94	TLHDMGIFS	1531.3	23.22	-	-	-	-	-	-
HLA-DQA1*04:01/DQB1*04:02	1	21	35	VRLGDTDLIAEVEHD	Consensus (comb.lib./smm/nn)	0.95	GDTDLIAEV	0.05	10.14	DTDLIAEVE	459	0.03	TDLIAEVEH	106.1	0.95	-	-	-	-	-	-
HLA-DRB1*04:01	1	146	160	PTAFASGVTTMIGGG	Consensus (smm/nn/sturniolo)	0.95	-	-	-	FASGVTTMI	107	0.95	FASGVTTMI	11.9	0.32	-	-	-	FASGVTTMI	0.1	8.84
HLA-DRB1*04:01	1	147	161	TAFASGVTTMIGGGT	Consensus (smm/nn/sturniolo)	0.96	-	-	-	FASGVTTMI	108	0.96	FASGVTTMI	16.2	0.65	-	-	-	FASGVTTMI	0.1	8.84
HLA-DRB3*01:01	1	345	359	AAEDTLHDMGIFSIT	Consensus (comb.lib./smm/nn)	0.96	LHDMGIFSI	0.01	0.01	TLHDMGIFS	2568	0.96	TLHDMGIFS	1476.7	22.7	-	-	-	-	-	-
HLA-DRB1*01:01	1	6	20	RKEYVSMYGPTTGDK	Consensus (comb.lib./smm/nn)	0.97	YVSMYGPTT	0.9	18.43	YVSMYGPTT	7	0.77	YVSMYGPTT	5.2	0.97	-	-	-	-	-	-
HLA-DRB1*04:01	1	145	159	IPTAFASGVTTMIGG	Consensus (smm/nn/sturniolo)	0.97	-	-	-	FASGVTTMI	109	0.97	FASGVTTMI	13.2	0.41	-	-	-	FASGVTTMI	0.1	8.84
HLA-DQA1*03:01/DQB1*03:02	1	22	36	RLGDTDLIAEVEHDY	Consensus (comb.lib./smm/nn)	0.99	DTDLIAEVE	1.47	20.23	DTDLIAEVE	102	0.02	DTDLIAEVE	106.9	0.99	-	-	-	-	-	-
HLA-DRB5*01:01	1	473	487	VYYREMFAHHGKAKY	Consensus (smm/nn/sturniolo)	0.99	-	-	-	YREMFAHHG	134	0.99	YREMFAHHG	40.2	8.59	-	-	-	YREMFAHHG	4.3	0.43
HLA-DRB1*04:01	1	144	158	QIPTAFASGVTTMIG	Consensus (smm/nn/sturniolo)	1	-	-	-	FASGVTTMI	112	1	FASGVTTMI	16.8	0.7	-	-	-	FASGVTTMI	0.1	8.84
