# Supplementary material for: Oral Immunization with a Multivalent Epitope-Based Vaccine, Based on NAP, Urease, HSP60, and HpaA, Provides Therapeutic Effect on H. pylori Infection in Mongolian gerbils
Source: Front Cell Infect Microbiol. 2017 Aug 4;7:349. doi: 10.3389/fcimb.2017.00349 (PMC5543039; doi:10.3389/fcimb.2017.00349)
Supplement: Supplementary Data Sheet 2 — The predicted B cell epitopes of UreB. An output threshold of 0.9 was used (sensitivity = 0.25, specificity = 0.91) for identification of linear B cell epitopes of UreB. [file DataSheet2.XLS]

## Sheet: Sheet1
No	Start	End	Peptide	Length
1	14	20	GPTTGDK	7
2	56	63	SQSNNPSK	8
3	98	107	KGGNKDMQDG	10
4	115	115	G	1
5	119	121	EAL	3
6	158	174	GGGTGPADGTNATTITP	17
7	200	206	NASNDAS	7
8	224	229	WGTTPS	6
9	276	283	EGAGGGHA	8
10	299	303	STNPT	5
11	344	344	I	1
12	361	361	S	1
13	363	364	SQ	2
14	379	384	TADKNK	6
15	392	397	EEKGDN	6
16	462	462	D	1
17	464	473	NASIPTPQPV	10
18	551	557	EVTSKPA	7
