# Supplementary material for: Oral Immunization with a Multivalent Epitope-Based Vaccine, Based on NAP, Urease, HSP60, and HpaA, Provides Therapeutic Effect on H. pylori Infection in Mongolian gerbils
Source: Front Cell Infect Microbiol. 2017 Aug 4;7:349. doi: 10.3389/fcimb.2017.00349 (PMC5543039; doi:10.3389/fcimb.2017.00349)
Supplement: Supplementary Data Sheet 3 — The known CD4+ T and B epitopes of UreB. The known epitopes of UreB were obtained from Immune Epitope Database. [file DataSheet3.XLS]

## Sheet: epitope_table_export_1498257710
Epitope	Epitope	Epitope	Epitope	Epitope	Epitope	Epitope	Epitope	Epitope	Epitope	Epitope	Epitope	Epitope	Epitope	Epitope	Epitope	Epitope	Epitope	Related Object	Related Object	Related Object	Related Object	Related Object	Related Object	Related Object	Related Object	Related Object	Related Object	Related Object	Related Object	Related Object	Related Object	Related Object
Epitope IRI	Object Type	Description	Epitope Modified Residue(s)	Epitope Modification(s)	Starting Position	Ending Position	Non-peptidic epitope IRI	Epitope Synonyms	Antigen Name	Antigen IRI	Parent Protein	Parent Protein IRI	Organism Name	Organism IRI	Parent Organism	Parent Organism IRI	Epitope Comments	Epitope Relationship	Object Type	Description	Starting Position	Ending Position	Non-peptidic object IRI	Synonyms	Antigen Name	Antigen IRI	Parent Protein	Parent Protein IRI	Organism Name	Organism IRI	Parent Organism	Parent Organism IRI
http://www.iedb.org/epitope/18132	Linear peptide	FVDGKEVTSKPANKVS			546	561			urease beta subunit (urea amidohydrolase) (ureB)	http://www.ncbi.nlm.nih.gov/protein/NP_206872.1	Urease subunit beta	http://www.uniprot.org/uniprot/P69996	Helicobacter pylori	http://purl.obolibrary.org/obo/NCBITaxon_210	Helicobacter pylori	http://purl.obolibrary.org/obo/NCBITaxon_210
http://www.iedb.org/epitope/56825	Linear peptide	SAINHALDVADKYDVQ			229	244			urease UreB	http://www.ncbi.nlm.nih.gov/protein/AAM70410.1	Urease subunit beta	http://www.uniprot.org/uniprot/P69996	Helicobacter pylori SS1	http://purl.obolibrary.org/obo/NCBITaxon_102617	Helicobacter pylori	http://purl.obolibrary.org/obo/NCBITaxon_210
http://www.iedb.org/epitope/67551	Linear peptide	VADKYDVQVAIHTDT			237	251			urease UreB	http://www.ncbi.nlm.nih.gov/protein/AAM70410.1	Urease subunit beta	http://www.uniprot.org/uniprot/P69996	Helicobacter pylori SS1	http://purl.obolibrary.org/obo/NCBITaxon_102617	Helicobacter pylori	http://purl.obolibrary.org/obo/NCBITaxon_210
http://www.iedb.org/epitope/180388	Linear peptide	CHHLDKSIKEDVQFADSRI			321	339			Urease subunit beta	http://www.ncbi.nlm.nih.gov/protein/P69996.1	Urease subunit beta	http://www.uniprot.org/uniprot/P69996	Helicobacter pylori	http://purl.obolibrary.org/obo/NCBITaxon_210	Helicobacter pylori	http://purl.obolibrary.org/obo/NCBITaxon_210	The epitope sequence of the UreB protein from H. pylori was provided in the cited reference Zhao et al. Vaccine 2007;25:7664 [PMID:17913305].
http://www.iedb.org/epitope/180405	Linear peptide	DLVLWSPAFFGVKPNMIIKGGFIALSQMGD			433	462			Urease subunit beta	http://www.ncbi.nlm.nih.gov/protein/P69996.1	Urease subunit beta	http://www.uniprot.org/uniprot/P69996	Helicobacter pylori	http://purl.obolibrary.org/obo/NCBITaxon_210	Helicobacter pylori	http://purl.obolibrary.org/obo/NCBITaxon_210
http://www.iedb.org/epitope/180543	Linear peptide	ITRTWQTADKNKK			373	385			Urease subunit beta	http://www.ncbi.nlm.nih.gov/protein/P69996.1	Urease subunit beta	http://www.uniprot.org/uniprot/P69996	Helicobacter pylori	http://purl.obolibrary.org/obo/NCBITaxon_210	Helicobacter pylori	http://purl.obolibrary.org/obo/NCBITaxon_210
http://www.iedb.org/epitope/180544	Linear peptide	ITRTWQTADKNKKEFGRL			373	390			Urease subunit beta	http://www.ncbi.nlm.nih.gov/protein/P69996.1	Urease subunit beta	http://www.uniprot.org/uniprot/P69996	Helicobacter pylori 26695	http://purl.obolibrary.org/obo/NCBITaxon_85962	Helicobacter pylori	http://purl.obolibrary.org/obo/NCBITaxon_210
http://www.iedb.org/epitope/180576	Linear peptide	KRYLSKYTINPAIAHGIS			403	420			Urease subunit beta	http://www.ncbi.nlm.nih.gov/protein/P69996.1	Urease subunit beta	http://www.uniprot.org/uniprot/P69996	Helicobacter pylori 26695	http://purl.obolibrary.org/obo/NCBITaxon_85962	Helicobacter pylori	http://purl.obolibrary.org/obo/NCBITaxon_210
http://www.iedb.org/epitope/180692	Linear peptide	PAFFGVKPNMIIKGGFIA			439	456			Urease subunit beta	http://www.ncbi.nlm.nih.gov/protein/P69996.1	Urease subunit beta	http://www.uniprot.org/uniprot/P69996	Helicobacter pylori 26695	http://purl.obolibrary.org/obo/NCBITaxon_85962	Helicobacter pylori	http://purl.obolibrary.org/obo/NCBITaxon_210
http://www.iedb.org/epitope/180749	Linear peptide	SPAFFGVKPNMIIKG			438	452			Urease subunit beta	http://www.ncbi.nlm.nih.gov/protein/P69996.1	Urease subunit beta	http://www.uniprot.org/uniprot/P69996	Helicobacter pylori	http://purl.obolibrary.org/obo/NCBITaxon_210	Helicobacter pylori	http://purl.obolibrary.org/obo/NCBITaxon_210
http://www.iedb.org/epitope/180785	Linear peptide	TSKPANKVSLAQLFSIF			553	569			Urease subunit beta	http://www.ncbi.nlm.nih.gov/protein/P69996.1	Urease subunit beta	http://www.uniprot.org/uniprot/P69996	Helicobacter pylori 26695	http://purl.obolibrary.org/obo/NCBITaxon_85962	Helicobacter pylori	http://purl.obolibrary.org/obo/NCBITaxon_210
